# Supplementary material for: Evaluation of Helium Ion Radiotherapy in Combination with Gemcitabine in Pancreatic Cancer In Vitro
Source: Cancers (Basel). 2024 Apr 14;16(8):1497. doi: 10.3390/cancers16081497 (PMC11049166; doi:10.3390/cancers16081497)
Supplement: Supplementary file 1 [file cancers-16-01497-s001.zip]

Archive with 1 entries (1 files):
- cancers-2937426-supplementary.pdf
